# Supplementary material for: Powered Exoskeleton Gait Training and Hip Rate of Force Development in Chronic Hypoxic-Ischemic Encephalopathy: A Case Study
Source: Brain Sci. 2026 Jun 30;16(7):688. doi: 10.3390/brainsci16070688 (PMC13406430; doi:10.3390/brainsci16070688)
Supplement: Supplementary file 1 [file brainsci-16-00688-s001.zip]

Archive with 1 entries (1 files):
- brainsci-4369903-supplementary.pdf
